# Supplementary material for: Early and late complications following hematopoietic stem cell transplantation in pediatric patients – A retrospective analysis over 11 years
Source: PLoS One. 2018 Oct 16;13(10):e0204914. doi: 10.1371/journal.pone.0204914 (PMC6191171; doi:10.1371/journal.pone.0204914)
Supplement: S1 Table — (XLSX) [file pone.0204914.s001.xlsx]

## Sheet: Blatt1
allogeneic = 1; autologous = 2	Gender: female =1; male=2	Underlaying Disease: Leukemia=1; Lymphoma=2; Solid tumor=3, CNS-tumor=4; other disease=5	Previous therapy: yes=1; no=0	Only Chemotherapy 1=yes; 0=no	Chemotherapy+Irradiation yes=1; no=0	Follow-up: 1=Remission; 2=DOD; 3=TRM 31 Tod innerhalb 1 Jahr nach SZT; 32 Tod innerhalb 2 Jahre nach SZT; 4= Alive with disease; 5= sonstiger Tod;	Complications	Infektion: severe bacterial Infection / Sepsis	severe Fungal infection	Viral Reactivation: yes=1; no=0	chronisch/transiente Reaktivierungen 1= chronisch; 2=transient	Acute respiratory insufficiency	Renal insufficiency	Cardiomyopathy	Transplantat Rejection	Impaired pulmonary function	Severe mucosal ulcerations	Secondary malignancies	CNS-Disorders	Hypo/Hypertension yes=1; no=0	EKG-Auffälligkeiten ja=1; nein=0	Audiometrie (auffällig ja=1; nein=0; nicht durchgeführt=2)	Psych.soz auffällig ja=1; nein=0	Thrombosis/Emoblism ja=1; nein=0	Endokrinologische Komplikationen ja=1; nein=0	Stunted growth	Thyroid	Gonads yes=1; no=0	Degree of kinship	allogeneic = 1; autologous = 2	Graft manipulation	chronische GvHD	Classification: local=1; limited=2; extended=3	cGvHD: organ involvement: Skin=1; intestine=2; Liver=3; others=4	akute GvHD	aGvHD: organ involvement: Skin=1; intestine=2; liver=3; other=4	max. severity	Stammcell source: Peripheral Blood=1; Bone marrow=2; Cord Blood=3
1	2	1	0	0	0	1	1	0	0	0	0	0	0	0	0	1	0	0	0	0	0	0	0	0	0	0	0	0	4	1	1	1	1	1	1	1	1	1
1	2	1	1	0	1	2	1	0	0	1	2	0	0	0	0	0	0	0	0	0	0	0	1	0	0	0	0	0	4	1	1	2	0	0	1	1	1	1
2	1	2	1	1	0	1	1	0	0	0	0	0	0	0	0	1	0	0	0	0	0	1	0	0	1	0	0	1	5	2	1	2	0	0	2	1	0	1
1	1	2	1	1	0	1	1	0	0	0	0	0	0	0	0	1	0	0	0	0	0	1	0	0	1	0	0	1	4	1	1	2	0	0	1	1	1	1
1	1	1	1	0	1	5	1	0	0	0	0	0	0	0	0	1	0	0	0	0	0	1	1	1	0	0	0	0	1	1	1	1	3	1	1	2	1	1
2	2	4	1	1	0	4	0	0	0	0	0	0	0	0	0	0	0	0	0	0	0	0	0	0	0	0	0	0	5	2	1	2	0	0	2	0	0	1
1	1	1	0	0	0	1	1	0	0	0	0	0	0	0	0	0	0	0	0	0	0	0	0	0	1	0	0	1	4	1	1	2	0	0	2	0	0	1
1	2	1	1	1	0	1	0	0	0	0	0	0	0	0	0	0	0	0	0	0	0	0	0	0	0	0	0	0	4	1	1	1	1	1	2	0	0	1
1	2	5	1	0	0	1	1	0	0	1	1	0	0	0	0	1	0	0	0	0	1	0	0	0	0	0	0	0	4	1	5	2	0	0	1	1	1	1
1	2	1	1	0	1	4	1	0	0	0	0	0	0	1	0	1	0	0	1	0	0	0	1	1	1	1	0	0	4	1	1	1	2	2	1	1	1	1
2	2	3	1	1	0	31	0	0	0	0	0	0	0	0	0	0	0	0	0	0	0	0	0	0	0	0	0	0	5	2	1	2	0	0	2	0	0	1
2	2	4	1	1	0	2	1	0	0	0	0	0	0	0	0	1	0	0	0	0	1	1	0	0	1	1	0	0	5	2	1	2	0	0	2	0	0	1
2	2	3	1	1	0	2	1	0	0	0	0	0	0	0	0	0	0	0	0	0	1	0	0	0	0	0	0	0	5	2	1	2	0	0	2	0	0	1
1	2	1	0	0	0	1	1	0	0	0	0	0	0	0	0	1	0	0	0	0	0	1	0	0	0	0	0	0	4	1	1	2	0	0	2	0	0	1
1	1	1	1	1	0	2	1	0	0	0	0	0	0	0	0	0	0	0	0	0	0	0	1	0	0	0	0	0	4	1	1	2	0	0	2	0	0	1
2	1	3	1	1	0	1	0	0	0	0	0	0	0	0	0	0	0	0	0	0	0	0	0	0	0	0	0	0	5	2	2	2	0	0	2	0	0	1
2	2	3	1	0	1	31	1	0	0	0	0	0	0	1	0	1	1	0	0	0	1	0	1	0	1	0	0	1	5	2	1	2	0	0	2	0	0	1
1	1	5	0	0	0	1	1	0	0	0	0	0	0	0	0	0	0	0	0	0	0	0	0	0	1	1	0	0	1	1	1	2	0	0	2	0	0	2
1	1	3	1	0	1	2	1	0	0	0	0	0	0	0	0	1	0	0	0	0	1	0	0	1	0	0	0	0	2	1	4	2	0	0	2	0	0	1
2	2	4	1	0	1	2	1	0	0	0	0	0	0	0	0	1	0	0	0	0	0	0	0	0	1	1	1	1	5	2	1	2	0	0	2	0	0	1
1	1	1	0	0	0	1	1	0	0	0	0	0	0	0	0	0	0	0	0	0	0	0	0	0	1	0	0	1	4	1	5	2	0	0	1	1	1	1
2	1	2	1	0	1	31	1	0	0	0	0	0	0	0	0	1	0	0	0	0	1	0	0	0	1	0	0	1	5	2	1	2	0	0	2	0	0	1
2	1	3	1	1	0	2	0	0	0	0	0	0	0	0	0	0	0	0	0	0	0	0	0	0	0	0	0	0	5	2	2	2	0	0	2	0	0	1
2	1	2	1	0	1	1	1	0	0	0	0	0	0	1	0	1	0	0	0	0	0	0	0	1	1	1	0	1	5	2	1	2	0	0	2	0	0	1
2	2	3	1	1	0	2	0	0	0	0	0	0	0	0	0	0	0	0	0	0	0	0	0	0	0	0	0	0	5	2	2	2	0	0	2	0	0	1
2	2	3	1	0	1	31	0	0	0	0	0	0	0	0	0	0	0	0	0	0	0	0	0	0	0	0	0	0	5	2	2	2	0	0	2	0	0	1
1	1	1	1	0	1	1	1	0	0	0	0	0	0	0	0	1	0	0	1	1	0	0	0	0	1	0	0	1	4	1	1	2	0	0	1	1	1	2
2	2	3	1	1	0	2	0	0	0	0	0	0	0	0	0	0	0	0	0	0	0	0	0	0	0	0	0	0	5	2	1	2	0	0	2	0	0	1
2	2	3	1	0	1	2	1	0	0	0	0	0	0	0	0	0	0	0	0	0	0	0	0	0	1	1	0	0	5	2	1	2	0	0	2	0	0	1
1	1	3	1	0	1	1	1	0	0	1	2	0	0	0	0	1	0	0	0	0	1	0	0	0	0	0	0	0	3	1	4	2	0	0	1	1	2	1
1	1	1	1	0	1	1	1	0	0	0	0	0	0	0	0	1	0	0	0	0	0	1	0	0	0	0	0	0	4	1	5	2	0	0	2	0	0	1
2	1	4	1	1	0	1	0	0	0	0	0	0	0	0	0	0	0	0	0	0	0	0	0	0	0	0	0	0	5	2	2	2	0	0	2	0	0	1
1	1	2	1	0	1	1	1	0	0	0	0	0	0	1	0	1	0	0	0	0	0	0	0	1	1	0	0	1	4	1	1	2	0	0	2	0	0	1
2	2	3	1	1	0	1	1	0	0	0	0	0	0	0	0	0	0	0	0	0	0	1	0	0	1	1	1	0	5	2	1	2	0	0	2	0	0	1
1	1	5	0	0	0	1	1	1	0	1	1	0	0	1	0	0	0	0	0	0	1	0	0	0	0	0	0	0	4	1	1	2	0	0	1	1.2	3	2
2	1	3	1	1	0	1	1	0	0	0	0	0	0	0	0	1	0	0	0	0	0	0	0	0	1	1	0	1	5	2	1	2	0	0	2	0	0	1
2	1	4	1	1	0	1	1	0	0	0	0	0	0	0	0	0	0	0	0	1	0	1	0	0	1	0	0	1	5	2	2	2	0	0	2	0	0	1
1	2	1	1	0	1	1	1	0	0	0	0	0	0	0	0	1	0	0	0	1	0	0	0	1	1	0	0	1	4	1	1	1	2	1.2	1	1.2	3	1
2	1	4	1	1	0	1	1	0	0	0	0	0	0	0	0	0	0	0	0	0	0	0	0	0	1	0	0	1	5	2	2	2	0	0	2	0	0	1
1	2	1	1	0	1	1	0	0	0	0	0	0	0	0	0	1	0	0	0	0	0	0	0	0	0	1	0	0	4	1	1	2	0	0	1	1	2	1
1	2	1	1	0	1	1	1	0	0	0	0	0	0	0	0	0	0	0	0	1	0	0	0	1	1	1	1	0	4	1	1	1	1	1	1	1	2	2
1	2	1	1	1	0	4	1	0	0	0	0	0	0	0	0	1	0	0	0	1	0	0	0	0	1	0	1	0	4	1	1	1	1	1	1	1	1	1
1	1	1	0	0	0	1	1	1	0	1	2	0	0	0	0	1	0	0	0	1	0	0	0	0	1	0	0	1	4	1	1	2	0	0	1	1	1	1
1	2	5	0	0	0	1	0	0	0	0	0	0	0	0	0	0	0	0	0	0	0	0	0	0	0	0	0	0	1	1	1	1	3	1.4	1	1	1	1
1	2	1	1	0	1	1	1	0	0	1	1	0	0	0	0	0	0	0	0	0	0	1	0	0	0	0	0	0	4	1	1	2	0	0	1	1	1	2
1	1	1	1	0	1	1	1	0	0	1	2	0	0	0	0	0	0	0	0	0	1	0	1	0	1	1	0	1	4	1	1	1	2	2	1	1.2	3	1
2	2	3	1	1	0	1	0	0	0	0	0	0	0	0	0	0	0	0	0	0	0	0	0	0	0	0	0	0	5	2	2	2	0	0	2	0	0	1
1	1	1	1	0	1	1	1	0	0	1	2	0	0	0	0	1	0	0	0	0	0	0	0	0	1	0	0	1	4	1	1	2	0	0	2	0	0	1
1	2	3	1	1	0	31	1	0	0	0	0	0	0	0	0	1	0	0	0	0	0	0	0	0	1	0	1	0	2	1	4	2	0	0	2	0	0	1
1	1	1	1	1	0	1	1	0	0	0	0	0	0	0	0	0	0	0	0	0	0	0	0	0	1	0	0	1	1	1	1	2	0	0	2	0	0	2
2	2	3	1	1	0	1	1	0	0	0	0	0	0	0	0	1	0	0	0	0	0	1	0	0	0	0	0	0	5	2	1	2	0	0	2	0	0	1
2	1	3	1	1	0	1	0	0	0	0	0	0	0	0	0	0	0	0	0	0	0	0	0	0	0	0	0	0	5	2	1	2	0	0	2	0	0	1
2	2	3	1	1	0	1	1	0	0	0	0	0	0	0	0	0	0	0	0	0	0	1	0	0	0	0	0	0	5	2	1	2	0	0	2	0	0	1
2	1	3	1	1	0	1	0	0	0	0	0	0	0	0	0	0	0	0	0	0	0	0	0	0	0	0	0	0	5	2	1	2	0	0	2	0	0	1
1	1	1	1	0	1	31	1	0	0	0	0	0	0	0	0	0	0	0	0	0	0	0	0	0	1	0	0	1	4	1	1	1	1	1	1	1.3	3	2
1	2	1	1	0	1	1	1	0	0	0	0	0	0	0	0	1	0	0	0	0	0	0	0	0	1	1	0	0	1	1	1	2	1	0	2	0	0	1
1	2	1	1	1	0	1	1	0	0	0	0	0	0	0	0	1	0	0	0	0	0	0	0	0	1	1	0	0	4	1	1	1	1	1	1	1.3	2	1
2	1	3	1	1	0	1	0	0	0	0	0	0	0	0	0	0	0	0	0	0	0	0	0	0	0	0	0	0	5	2	1	2	0	0	2	0	0	1
1	2	5	0	0	0	1	1	0	1	1	2	0	0	0	0	1	0	0	1	1	0	0	0	0	0	0	0	0	1	1	1	1	3	1	1	2.3	3	1
1	2	1	1	0	1	1	1	0	0	1	2	0	0	0	0	0	0	0	0	0	0	0	0	0	0	0	0	0	4	1	1	2	0	0	1	1.2	2	1
2	1	3	1	1	0	4	0	0	0	0	0	0	0	0	0	0	0	0	0	0	0	0	0	0	0	0	0	0	5	2	1	2	0	0	2	0	0	1
1	2	1	1	0	1	1	1	0	0	0	0	0	0	0	0	1	0	0	0	0	0	0	0	1	1	0	0	1	4	1	1	1	1	2.3	1	1	1	1
2	1	3	1	1	0	4	1	0	0	0	0	0	0	0	0	0	0	0	0	1	0	0	0	0	0	0	0	0	5	2	1	2	0	0	2	0	0	1
1	1	5	0	0	0	1	1	0	0	0	0	0	0	0	0	0	0	0	0	0	0	0	0	0	1	0	0	1	4	1	1	2	0	0	1	1	2	1
1	2	1	1	0	1	4	0	0	0	0	0	0	0	0	0	0	0	0	0	0	0	0	0	0	0	0	0	0	4	1	1	2	0	0	1	1	2	1
1	2	1	1	0	1	4	1	0	0	0	0	0	0	0	0	1	0	0	0	0	0	0	0	0	0	0	0	0	4	1	1	1	2	1.3	1	1	2	1
2	2	2	1	0	1	1	1	0	0	0	0	0	0	0	0	0	0	0	0	0	0	0	0	0	1	0	1	0	5	2	1	2	0	0	2	0	0	1
1	1	1	1	0	0	31	1	0	0	1	2	0	0	0	0	0	0	0	0	0	0	0	1	1	0	0	0	0	4	1	1	2	0	0	2	0	0	1
1	2	5	0	0	0	31	1	1	0	1	2	0	1	0	1	0	0	0	0	0	0	0	0	0	0	0	0	0	4	1	1	2	0	0	2	0	0	1
1	1	1	1	1	0	31	1	0	0	1	2	0	0	0	0	0	0	0	0	0	0	0	1	0	0	0	0	0	4	1	1	2	3	0	2	0	0	1
1	2	2	1	0	1	1	1	0	0	0	0	0	0	0	0	0	0	0	0	0	0	0	0	0	1	0	1	1	4	1	1	2	0	0	2	0	0	1
2	2	4	1	0	1	4	1	0	0	0	0	0	0	0	0	0	0	0	0	0	0	0	0	0	1	1	0	0	5	2	1	2	0	0	2	0	0	1
1	2	5	0	0	0	1	1	0	0	0	0	0	0	0	0	0	0	0	0	0	1	0	1	0	0	0	0	0	4	1	1	1	2	1.2	1	1	2	2
1	2	1	1	0	1	4	1	0	0	0	0	1	0	0	0	0	0	0	0	1	0	0	1	0	0	0	0	0	4	1	1	2	0	0	1	1	4	1
1	1	5	0	0	0	31	1	1	0	0	0	0	0	0	0	0	0	0	0	0	1	0	0	0	1	0	1	0	4	1	1	2	0	0	2	0	0	3
1	2	1	1	0	1	4	0	0	0	0	0	0	0	0	0	0	0	0	0	0	0	0	0	0	0	0	0	0	1	1	1	1	1	1	1	2	1	1
2	2	3	1	0	1	31	1	0	0	0	0	0	0	0	0	1	0	0	0	0	0	0	0	0	0	0	0	0	5	2	1	2	0	0	2	0	0	1
2	1	3	1	0	1	31	1	0	0	0	0	0	0	0	0	0	0	0	0	0	0	0	0	1	1	0	1	0	5	2	1	2	0	0	2	0	0	1
2	2	3	1	0	1	4	0	0	0	0	0	0	0	0	0	0	0	0	0	0	0	0	0	0	0	0	0	0	5	2	1	2	0	0	2	0	0	1
1	1	1	1	1	0	1	1	0	0	0	0	0	0	1	0	0	0	0	0	1	0	0	0	0	1	1	0	0	4	1	1	2	0	0	2	0	0	1
1	1	5	0	0	0	1	1	0	0	0	0	0	0	0	0	0	0	0	0	0	0	0	0	0	1	0	1	0	4	1	1	1	1	1	2	0	0	1
2	2	4	1	1	0	2	0	0	0	0	0	0	0	0	0	0	0	0	0	0	0	0	0	0	0	0	0	0	5	2	1	2	0	0	2	0	0	1
1	2	5	0	0	0	1	0	0	0	0	0	0	0	0	0	0	0	0	0	0	0	0	0	0	0	0	0	0	1	1	1	2	0	0	1	1	3	2
1	2	1	1	0	1	1	0	0	0	1	2	0	0	0	0	0	0	0	0	0	0	0	0	0	0	0	0	0	4	1	1	1	1	1	2	0	0	1
2	1	3	1	0	1	4	1	0	0	0	0	0	0	0	0	1	0	1	0	0	0	0	0	0	0	0	0	0	5	2	1	2	0	0	2	0	0	1
1	2	1	1	0	1	4	1	0	0	1	2	0	0	0	0	1	0	0	1	0	0	0	0	1	0	0	0	0	4	1	1	2	0	0	1	1	1	3
1	2	1	1	0	1	4	1	0	0	0	0	0	0	0	0	0	0	0	0	0	0	0	0	1	0	0	0	0	4	1	1	1	1	1	1	1	2	1
2	2	4	1	0	0	31	0	0	0	0	0	0	0	0	0	0	0	0	0	0	0	0	0	0	0	0	0	0	5	2	1	2	0	0	2	0	0	1
2	2	4	1	0	1	31	0	0	0	0	0	0	0	0	0	0	0	0	0	0	0	0	0	0	0	0	0	0	5	2	1	2	0	0	2	0	0	1
1	2	1	1	1	0	2	1	0	0	0	0	0	0	0	0	0	0	0	0	0	0	0	0	1	0	0	0	0	3	1	2	2	0	0	1	1	1	1
1	1	3	1	1	0	2	0	0	0	0	0	0	0	0	0	0	0	0	0	0	0	0	0	0	0	0	0	0	1	1	1	2	0	0	2	0	0	2
2	2	4	1	1	0	31	0	0	0	0	0	0	0	0	0	0	0	0	0	0	0	0	0	0	0	0	0	0	5	2	1	2	0	0	2	0	0	1
1	1	1	1	1	0	1	1	0	0	0	0	0	0	0	0	1	0	0	0	0	0	0	0	0	0	0	0	0	1	1	1	2	0	0	1	1	1	1
1	1	1	1	1	0	2	1	1	0	0	0	0	0	0	0	0	0	0	0	0	0	0	0	0	1	1	0	0	4	1	1	2	0	0	1	1.2	1	1
1	1	5	1	0	1	1	1	1	0	1	2	0	0	0	0	0	0	0	0	1	0	0	1	1	1	0	0	1	2	1	2	2	0	0	1	1.2	3	1
2	2	4	1	1	0	4	1	0	0	0	0	0	0	0	0	0	0	0	0	0	0	0	0	0	1	1	1	0	5	2	1	2	0	0	2	0	0	1
2	1	4	1	1	0	1	1	0	0	0	0	0	0	0	0	0	0	0	0	0	0	0	0	0	1	1	1	0	5	2	1	2	0	0	2	0	0	1
2	2	3	1	1	0	1	1	0	0	0	0	0	0	0	0	1	0	0	0	0	0	0	0	0	0	0	0	0	5	2	2	2	0	0	2	0	0	1
2	2	4	1	1	0	4	1	0	0	0	0	0	0	0	0	0	0	0	0	0	0	0	0	0	1	1	1	0	5	2	1	2	0	0	2	0	0	1
1	2	1	1	0	1	2	1	0	0	0	0	0	0	0	1	0	0	0	0	0	0	0	0	1	1	0	0	1	1	1	3	2	0	0	2	0	0	1
1	1	1	1	1	0	2	1	0	0	0	0	0	0	0	0	0	0	0	0	0	0	0	0	0	1	1	0	0	4	1	1	2	0	0	2	0	0	1
2	2	3	1	1	0	1	1	0	0	0	0	0	0	0	0	1	0	0	0	0	0	0	0	0	1	0	0	1	5	2	2	2	0	0	2	0	0	1
2	1	3	1	1	0	2	0	0	0	0	0	0	0	0	0	0	0	0	0	0	0	0	0	0	0	0	0	0	5	2	1	2	0	0	2	0	0	1
2	1	4	1	1	0	1	1	0	0	0	0	0	0	0	0	0	0	0	0	0	0	0	0	0	1	1	1	1	5	2	1	2	0	0	2	0	0	1
2	1	3	1	1	0	2	1	0	0	0	0	0	0	0	0	0	0	0	0	0	1	0	0	0	1	0	0	0	5	2	1	2	0	0	2	0	0	1
1	2	1	1	0	1	31	1	0	0	0	0	1	0	0	0	0	0	0	0	1	1	0	0	1	1	0	0	1	4	1	2	2	0	0	1	1	1	1
1	1	1	1	1	0	1	1	0	1	0	0	1	0	1	0	0	0	0	0	0	0	0	0	0	1	0	0	1	1	1	1	2	0	0	1	1	2	2
2	2	4	1	1	0	4	1	0	0	0	0	0	0	0	0	0	0	0	0	0	0	0	0	0	1	1	0	1	5	2	1	2	0	0	2	0	0	1
1	1	5	1	0	1	1	1	0	0	0	0	0	0	0	0	1	0	0	0	0	0	0	0	0	0	0	0	0	1	1	1	2	0	0	2	0	0	2
1	2	5	1	1	0	1	1	0	0	0	0	0	0	0	0	0	1	0	0	0	1	0	0	0	1	0	0	1	4	1	1	2	0	0	2	0	0	1
1	1	3	1	0	1	2	1	0	0	0	0	0	0	0	0	0	0	0	0	0	0	0	0	0	1	0	0	1	4	1	1	2	0	0	1	1.3	1	1
2	1	3	1	1	0	2	1	0	0	0	0	0	0	0	0	0	0	0	0	0	0	0	0	0	1	1	0	0	5	2	2	2	0	0	2	0	0	1
1	2	1	1	1	0	5	1	0	0	0	0	0	0	0	0	0	0	0	0	0	0	0	0	0	1	0	0	1	4	1	1	2	0	0	1	1	2	2
1	2	1	1	0	1	5	1	0	0	0	0	1	0	0	0	0	0	0	0	0	0	0	0	0	1	0	0	1	3	1	3	2	0	0	1	2.3	4	1
1	2	5	0	0	0	1	1	0	0	1	1	1	0	0	0	0	0	0	0	0	0	1	1	0	1	0	1	1	2	1	1	2	0	0	1	2.3	4	1
2	2	4	1	0	1	4	1	0	0	0	0	0	0	0	0	0	0	0	0	0	0	1	0	1	1	1	0	1	5	2	1	2	0	0	2	0	0	1
1	1	3	1	1	0	2	1	0	0	0	0	0	0	0	0	0	1	0	0	0	0	0	0	0	1	0	0	1	3	1	3	2	0	0	1	1.3	1	1
2	2	3	1	1	0	31	1	0	0	0	0	0	0	0	0	0	0	0	0	0	0	1	0	0	0	0	0	0	5	2	1	2	0	0	2	0	0	1
1	2	3	1	1	0	1	0	0	0	0	0	0	0	0	0	0	0	0	0	0	0	0	0	0	0	0	0	0	3	1	3	2	0	0	1	1	1	1
1	2	5	1	0	1	1	1	0	1	0	0	0	0	0	0	1	0	0	0	0	0	1	0	0	0	0	0	0	4	1	1	1	2	4	2	0	0	1
2	1	3	1	1	0	2	0	0	0	0	0	0	0	0	0	0	0	0	0	0	0	0	0	0	0	0	0	0	5	2	2	2	0	0	2	0	0	1
2	2	3	1	0	1	2	0	0	0	0	0	0	0	0	0	0	0	0	0	0	0	0	0	0	0	0	0	0	5	2	1	2	0	0	2	0	0	1
2	2	3	1	1	0	1	0	0	0	0	0	0	0	0	0	0	0	0	0	0	0	0	0	0	0	0	0	0	5	2	2	2	0	0	2	0	0	1
2	2	3	1	1	0	2	0	0	0	0	0	0	0	0	0	0	0	0	0	0	0	0	0	0	0	0	0	0	5	2	2	2	0	0	2	0	0	1
2	1	3	1	0	1	2	1	0	0	0	0	0	1	0	0	0	0	0	0	0	0	0	0	0	1	0	0	1	5	2	2	2	0	0	2	0	0	1
1	2	1	1	1	0	1	1	0	0	0	0	0	0	0	0	0	1	0	0	0	0	0	0	0	0	0	0	0	1	1	1	2	0	0	2	0	0	2
1	2	1	1	0	1	1	1	1	1	0	0	0	0	1	0	1	0	0	1	0	0	0	0	0	1	0	1	1	4	1	1	1	1	1	1	1	2	2
2	2	4	1	1	0	1	1	0	0	1	2	0	0	0	0	0	0	0	0	0	1	0	0	0	1	0	0	1	5	2	1	2	0	0	2	0	0	1
2	2	3	1	1	0	2	0	0	0	0	0	0	0	0	0	0	0	0	0	0	0	0	0	0	0	0	0	0	5	2	2	2	0	0	2	0	0	1
1	2	3	1	1	0	1	0	0	0	0	0	0	0	0	0	0	0	0	0	0	0	0	0	0	0	0	0	0	4	1	3	2	0	0	2	0	0	1
1	1	1	0	0	0	2	1	0	0	1	2	0	0	0	0	0	0	0	0	1	0	0	0	0	1	0	0	1	4	1	1	2	0	0	1	1.3	2	1
1	2	1	1	0	1	2	1	0	0	0	0	0	1	0	0	0	0	0	0	0	0	1	0	0	1	0	0	1	4	1	3	2	0	0	2	0	0	1
1	2	1	1	0	1	2	1	0	0	0	0	0	0	0	0	0	0	0	0	0	1	0	0	0	0	0	0	0	4	1	1	2	0	0	2	0	0	1
2	2	4	1	1	0	1	1	0	0	0	0	0	0	0	0	0	0	0	0	0	1	0	0	0	1	0	0	1	5	2	1	2	0	0	2	0	0	1
2	1	3	1	1	0	31	1	0	0	0	0	0	0	0	0	0	0	0	0	0	0	0	0	0	1	1	0	1	5	2	2	2	0	0	2	0	0	1
1	2	1	0	0	0	1	1	0	0	0	0	0	0	1	0	1	0	0	0	0	0	0	0	0	1	0	0	1	1	1	1	2	0	0	1	1	2	2
2	1	3	1	1	0	31	0	0	0	0	0	0	0	0	0	0	0	0	0	0	0	0	0	0	0	0	0	0	5	2	2	2	0	0	2	0	0	1
2	1	4	1	1	0	2	1	0	0	0	0	0	0	0	0	0	0	0	0	0	0	0	0	0	1	0	1	0	5	2	1	2	0	0	2	0	0	1
1	2	2	1	1	0	2	0	0	0	0	0	0	0	0	0	0	0	0	0	0	0	0	0	0	0	0	0	0	1	1	3	2	0	0	2	4	1	1
1	1	3	1	1	0	31	1	0	0	1	2	0	0	0	0	0	0	0	0	0	0	0	0	0	1	0	0	1	2	1	3	2	0	0	1	1	1	1
2	1	4	1	1	0	1	1	0	0	0	0	0	0	0	0	0	0	0	0	0	0	0	0	1	1	0	0	1	5	2	1	2	0	0	2	0	0	1
2	2	3	1	1	0	1	1	0	0	0	0	0	0	0	0	0	0	0	0	0	1	1	0	0	0	0	0	0	5	2	2	2	0	0	2	0	0	1
1	1	3	1	1	0	31	1	0	0	1	2	0	0	0	0	0	0	0	0	0	0	0	0	0	1	0	0	1	2	1	3	2	0	0	1	1.3	2	1
2	2	2	1	1	1	1	1	0	0	0	0	0	1	0	0	1	0	0	0	0	1	0	0	0	1	0	1	1	5	2	2	2	0	0	2	0	0	1
1	1	1	1	1	0	5	1	0	0	0	0	1	0	0	0	1	0	0	0	0	0	0	0	1	0	0	0	0	4	1	3	1	2	1	1	1	2	1
2	1	4	1	1	0	1	1	0	0	0	0	0	0	0	0	0	0	0	0	0	0	0	0	0	1	1	0	1	5	2	1	2	0	0	2	0	0	1
2	1	4	1	1	0	1	0	0	0	0	0	0	0	0	0	0	0	0	0	0	0	0	0	0	0	0	0	0	5	2	1	2	0	0	2	0	0	1
1	2	2	1	0	1	1	1	0	0	0	0	0	1	0	0	0	0	0	0	0	1	1	0	0	1	1	1	1	1	1	1	2	1	1	1	1	1	1
2	1	4	1	0	1	2	1	0	0	0	0	0	0	0	0	0	0	0	0	0	0	1	1	0	1	0	0	1	5	2	1	2	0	0	2	0	0	1
1	2	2	0	1	0	1	1	0	0	0	0	0	0	1	0	0	0	0	0	0	0	0	0	0	0	0	0	1	1	1	1	2	0	0	2	0	0	2
2	1	4	1	1	0	1	1	0	0	0	0	0	0	0	0	0	0	0	0	0	0	1	0	0	0	0	0	0	5	2	1	2	0	0	2	0	0	1
1	2	5	0	0	0	31	1	0	0	0	0	0	1	0	0	0	0	0	0	0	1	0	0	0	0	0	0	0	4	1	3	1	1	1	1	1	1	1
1	2	3	1	1	0	1	1	0	0	1	2	0	0	0	0	0	0	0	0	0	0	1	0	0	1	0	0	1	2	1	3	1	1	1.2	1	1	1	1
1	1	1	1	1	0	1	1	1	0	1	2	0	0	0	0	0	0	0	0	0	0	0	0	0	1	0	0	1	4	1	1	2	0	0	1	1	1	1
1	1	5	0	0	0	1	1	0	0	0	0	0	0	0	0	0	0	0	0	0	0	0	0	0	1	0	0	1	4	1	3	2	0	0	2	0	0	1
1	2	1	1	0	1	2	1	1	0	1	2	1	1	0	0	0	0	0	0	0	0	0	1	0	1	0	0	1	4	1	1	2	0	0	2	0	0	1
1	2	1	1	1	0	2	1	0	0	1	2	0	0	0	0	0	0	0	0	0	0	0	0	0	0	0	0	0	4	1	1	2	0	0	2	0	0	1
2	1	4	1	1	0	1	1	0	0	0	0	0	0	0	0	0	0	0	0	0	0	1	0	0	0	0	0	0	5	2	1	2	0	0	2	0	0	1
1	2	5	1	0	0	5	1	0	0	0	0	0	0	0	0	1	0	0	1	0	0	0	0	1	1	0	0	1	4	1	1	2	3	0	2	0	0	1
1	1	2	1	0	1	2	1	0	0	0	0	0	0	0	0	0	0	0	0	0	0	0	0	0	1	0	0	1	4	1	1	2	0	0	2	0	0	1
2	1	4	1	0	1	2	1	0	0	0	0	0	0	1	0	0	0	0	0	0	1	1	1	0	1	0	0	1	5	2	1	2	0	0	2	0	0	1
2	1	4	1	1	0	1	0	0	0	0	0	0	0	0	0	0	0	0	0	0	0	0	0	0	0	0	0	0	5	2	1	2	0	0	2	0	0	1
2	2	3	1	1	0	2	0	0	0	0	0	0	0	0	0	0	0	0	0	0	0	0	0	0	0	0	0	0	5	2	1	2	0	0	2	0	0	1
2	2	4	1	1	0	1	0	0	0	0	0	0	0	0	0	0	0	0	0	0	0	0	0	0	0	0	0	0	5	2	1	2	0	0	2	0	0	1
1	2	1	1	1	0	1	1	0	0	0	0	0	0	0	0	0	0	0	0	0	0	0	0	0	1	1	0	0	4	1	1	2	0	0	2	0	0	1
1	2	1	1	0	1	1	1	0	0	0	0	0	1	0	0	0	1	0	0	0	1	0	0	1	1	0	0	1	4	1	3	2	0	0	1	1.2	1	1
1	2	1	1	1	0	2	0	0	0	0	0	0	0	0	0	0	0	0	0	0	0	0	0	0	0	0	0	0	4	1	1	2	0	0	2	0	0	1
2	2	4	1	1	0	1	0	0	0	0	0	0	0	0	0	0	0	0	0	0	0	0	0	0	0	0	0	0	5	2	1	2	0	0	2	0	0	1
1	2	2	1	1	0	2	1	0	0	0	0	0	0	0	0	0	0	0	0	0	0	0	0	0	1	0	0	1	4	1	1	2	0	0	2	0	0	2
2	2	2	1	1	0	1	0	0	0	0	0	0	0	0	0	0	0	0	0	0	0	0	0	0	0	0	0	0	5	2	1	2	0	0	2	0	0	1
2	1	3	1	1	0	32	0	0	0	0	0	0	0	0	0	0	0	0	0	0	0	0	0	0	0	0	0	0	5	2	1	2	0	0	2	0	0	1
1	2	1	1	1	0	1	1	0	0	0	0	0	0	0	0	1	0	0	0	0	0	0	0	0	0	0	0	0	4	1	2	2	1	0	1	1	1	1
1	2	1	1	0	1	2	1	0	0	0	0	0	0	0	0	0	0	0	0	0	0	0	0	0	1	0	0	1	4	1	1	2	0	0	1	1	1	2
2	1	2	1	1	0	1	1	0	0	0	0	0	0	0	0	1	0	0	0	0	0	0	0	0	1	0	0	1	5	2	2	2	0	0	2	0	0	1
1	2	3	1	1	0	2	1	0	0	0	0	0	0	1	0	0	0	0	0	0	0	0	0	0	0	0	0	0	2	1	3	2	0	0	1	1.2	2	1
2	2	3	1	1	0	2	1	0	0	0	0	0	0	0	0	1	0	0	0	0	0	0	0	0	1	0	0	1	5	2	2	2	0	0	2	0	0	1
2	2	3	1	0	1	31	0	0	0	0	0	0	0	0	0	0	0	0	0	0	0	0	0	0	0	0	0	0	5	2	1	2	0	0	2	0	0	1
2	1	2	1	1	0	2	0	0	0	0	0	0	0	0	0	0	0	0	0	0	0	0	0	0	0	0	0	0	5	2	1	2	0	0	2	0	0	1
1	2	1	1	0	0	1	1	0	0	0	0	0	0	0	0	0	0	0	0	0	0	0	0	0	1	0	0	1	1	1	1	1	2	1	1	1.3	1	1
1	1	1	0	0	0	1	1	0	0	1	2	0	0	0	0	1	0	0	0	0	0	0	0	1	1	0	0	1	4	1	3	2	0	0	1	1.3	1	1
2	1	4	1	0	1	1	1	0	0	0	0	0	1	0	0	0	0	0	0	0	1	0	0	0	1	0	0	1	5	2	1	2	0	0	2	0	0	1
1	1	1	1	1	0	1	1	0	0	0	0	0	0	0	0	0	1	0	0	0	0	0	0	0	1	1	0	1	4	1	1	2	3	0	1	1	2	1
2	2	3	1	1	0	2	0	0	0	0	0	0	0	0	0	1	0	0	0	0	0	0	0	0	0	0	0	0	5	2	1	2	0	0	2	0	0	1
2	1	4	1	1	0	1	1	0	0	0	0	0	1	0	0	0	0	0	0	0	1	0	0	0	1	0	0	1	5	2	1	2	0	0	2	0	0	1
2	2	4	1	1	0	1	0	0	0	0	0	0	0	0	0	0	0	0	0	0	0	0	0	0	0	0	0	0	5	2	1	2	0	0	2	0	0	1
1	2	2	1	0	1	1	1	0	0	1	2	0	0	0	0	1	0	0	0	1	0	0	0	0	1	0	0	1	4	1	3	2	0	0	2	0	0	1
2	1	4	1	0	1	1	1	0	0	0	0	0	1	0	0	0	0	0	0	0	1	0	0	0	1	0	0	1	5	2	1	2	0	0	2	0	0	1
2	2	4	1	1	0	1	0	0	0	0	0	0	0	0	0	0	0	0	0	0	0	0	0	0	0	0	0	0	5	2	1	2	0	0	2	0	0	1
1	2	5	0	0	0	1	1	0	0	0	0	0	0	0	0	0	0	0	0	0	0	0	0	0	1	0	0	1	1	1	1	2	0	0	1	1	2	2
1	2	1	0	0	0	1	1	0	0	1	0	1	0	0	0	0	0	0	0	0	0	0	0	0	1	0	0	1	2	1	2	2	0	0	2	0	0	1
1	1	5	1	1	0	2	1	0	0	0	0	0	1	0	0	1	0	0	0	0	0	0	0	0	0	0	0	0	1	1	1	1	1	2.3	1	1	1	1
1	2	2	0	0	0	1	1	0	0	0	0	0	0	0	0	0	0	0	0	0	0	1	0	0	0	0	0	0	4	1	3	2	0	0	1	1	1	1
1	2	1	0	0	0	1	1	0	0	0	0	0	0	0	0	1	0	0	1	0	0	0	0	0	1	0	1	1	4	1	3	2	0	0	2	0	0	1
1	2	1	1	0	1	31	1	0	0	0	0	1	0	0	0	0	0	0	0	0	0	0	0	1	0	0	0	0	4	1	1	2	0	0	2	0	0	1
1	2	2	1	1	0	2	1	0	0	0	0	0	0	0	0	0	1	0	0	0	0	0	0	1	0	0	0	0	4	1	1	2	0	0	1	1	2	1
2	2	4	1	1	0	4	1	0	0	0	0	0	0	0	0	0	0	0	0	0	0	0	0	0	1	0	0	1	5	2	3	2	0	0	2	0	0	1
1	2	1	1	1	0	1	1	0	0	1	2	0	0	0	0	0	0	0	0	0	0	0	0	0	1	1	0	0	4	1	1	2	0	0	2	0	0	1
1	2	5	0	0	0	1	1	0	0	1	2	0	0	0	0	1	0	0	0	1	0	0	0	0	1	0	1	0	1	1	1	2	0	0	1	1	1	2
1	1	1	1	0	0	1	1	0	0	0	0	0	0	0	0	0	0	0	0	1	0	0	0	0	1	0	0	0	4	1	1	2	0	0	2	0	0	1
1	1	2	1	0	1	1	1	0	0	0	0	0	1	0	0	0	0	0	1	1	0	0	0	0	1	0	0	1	4	1	3	2	1	0	2	0	0	1
1	2	5	0	0	0	1	1	0	0	0	0	0	0	0	0	0	0	0	0	0	0	1	0	0	0	0	0	0	1	1	1	2	0	0	1	1	1	2
2	1	4	1	0	1	1	0	0	0	0	0	0	0	0	0	0	0	0	0	0	0	0	0	0	0	0	0	0	5	2	1	2	0	0	2	0	0	1
2	1	4	1	0	1	1	0	0	0	0	0	0	0	0	0	0	0	0	0	0	0	0	0	0	0	0	0	0	5	2	1	2	0	0	2	0	0	1
2	1	4	1	1	0	1	0	0	0	1	2	0	0	0	0	0	0	0	0	0	0	0	0	0	0	0	0	0	5	2	1	2	0	0	2	0	0	1
2	1	3	1	1	0	2	1	0	0	0	0	0	0	0	0	0	0	0	0	0	0	0	0	0	1	0	0	1	5	2	1	2	0	0	2	0	0	1
1	2	1	0	0	0	1	1	0	0	0	0	0	0	0	0	0	0	0	0	1	0	0	0	0	0	0	0	0	4	1	1	2	0	0	1	1	1	1
2	1	4	1	0	1	1	0	0	0	0	0	0	0	0	0	0	0	0	0	0	0	0	0	0	0	0	0	0	5	2	1	2	0	0	2	0	0	1
1	2	5	0	0	0	1	0	0	0	0	0	0	0	0	0	0	0	0	0	0	0	0	0	0	0	0	0	0	4	1	1	2	0	0	2	0	0	1
2	2	3	1	0	1	1	1	0	0	0	0	0	0	0	0	0	0	0	0	0	0	0	0	0	1	1	0	0	5	2	1	2	0	0	2	0	0	1
1	1	1	1	0	1	1	1	1	0	1	2	0	0	0	0	1	0	0	0	0	0	0	0	0	1	0	0	1	4	1	1	1	1	1.4	1	1	1	1
1	1	5	1	1	0	4	0	0	0	1	2	0	0	0	0	0	0	0	0	0	0	0	0	0	0	0	0	0	4	1	1	2	0	0	1	1	2	1
1	1	1	1	1	0	1	1	0	0	0	0	0	0	0	0	0	0	0	0	0	0	0	0	1	0	0	0	0	4	1	1	2	0	0	2	0	0	1
2	1	2	1	1	0	1	1	0	0	0	0	0	0	0	0	0	0	0	0	0	0	0	0	0	1	0	0	1	5	2	1	2	0	0	2	0	0	1
2	2	3	1	1	0	1	1	0	0	0	0	0	0	0	0	0	0	0	0	0	0	0	0	0	1	1	0	0	5	2	1	2	0	0	2	1	0	1
1	1	1	0	0	0	1	1	0	0	0	0	0	0	0	0	0	0	0	0	1	0	0	0	0	1	0	0	1	4	1	1	2	0	0	2	0	0	1
1	1	5	0	0	0	4	1	0	0	0	0	0	1	0	0	0	0	0	0	1	0	0	0	0	1	0	0	1	4	1	1	2	0	0	1	1	3	1
2	1	3	1	0	1	4	0	0	0	0	0	0	0	0	0	0	0	0	0	0	0	0	0	0	0	0	0	0	5	2	1	2	0	0	2	0	0	1
2	1	3	1	1	0	4	1	0	0	0	0	0	0	0	0	1	0	0	0	0	0	0	0	0	1	0	0	1	5	2	1	2	0	0	2	0	0	1
2	1	3	1	0	1	4	0	0	0	0	0	0	0	0	0	0	0	0	0	0	0	0	0	0	0	0	0	0	5	2	1	2	0	0	2	0	0	1
2	1	4	1	0	0	4	1	1	0	1	2	0	0	0	0	0	0	0	0	1	0	1	0	1	1	1	0	0	5	2	1	2	0	0	2	0	0	1
1	1	5	0	0	0	4	1	1	0	0	0	0	1	0	0	0	0	0	0	0	0	0	1	0	1	0	0	1	4	1	1	1	2	1.2	1	1.2	3	1
2	1	3	1	1	0	4	1	0	0	0	0	0	0	0	0	1	0	0	0	0	0	0	0	0	1	0	0	1	5	2	1	2	0	0	2	0	0	1
1	2	5	1	1	0	4	1	0	0	1	2	0	0	0	0	0	0	0	0	1	0	0	0	1	0	0	0	0	4	1	1	2	0	0	1	1	2	1
1	1	1	1	0	1	1	1	0	0	1	2	0	0	1	0	0	0	0	0	1	1	0	1	1	1	0	1	0	4	1	1	2	0	0	1	1	1	1
2	1	3	1	0	1	4	0	0	0	0	0	0	0	0	0	0	0	0	0	0	0	0	0	0	0	0	0	0	5	2	1	2	0	0	2	0	0	1
2	1	3	1	1	0	2	0	0	0	0	0	0	0	0	0	0	0	0	0	0	0	0	0	0	0	0	0	0	5	2	1	2	0	0	2	0	0	1
1	2	3	1	0	1	1	1	0	0	0	0	0	0	0	0	0	0	0	0	0	0	0	0	0	1	0	0	1	4	1	1	2	0	0	2	0	0	1
2	1	2	1	1	0	4	1	0	0	0	0	0	0	0	0	0	0	0	0	0	0	0	1	0	0	0	0	0	5	2	1	2	0	0	2	0	0	1
1	2	1	1	0	1	4	1	0	0	0	0	0	1	0	0	0	0	0	0	1	0	0	0	1	0	0	0	0	4	1	1	2	0	0	1	2	1	1
